# Supplementary material for: Effect of Boar Sperm Proteins and Quality Changes on Field Fertility
Source: Animals (Basel). 2021 Jun 17;11(6):1813. doi: 10.3390/ani11061813 (PMC8234339; doi:10.3390/ani11061813)
Supplement: Supplementary file 1 [file animals-11-01813-s001.zip]

Archive with 1 entries (1 files):
- animals-1259014-SI.pptx
